# Supplementary material for: Bioprinted Tumor Microenvironment Models Reveal Immune Evasion and Guide CAR‐NK Therapeutic Strategies
Source: Adv Sci (Weinh). 2026 May 8;13(36):e21188. doi: 10.1002/advs.202521188 (PMC13317579; doi:10.1002/advs.202521188)
Supplement: Supplementary file 3 — Supporting File 3: advs75140‐sup‐0003‐DataFile.xlsx. [file ADVS-13-e21188-s003.xlsx]

## Sheet: fig5b
731 differentially expressed genes between C50D50-AF and average of C100-A and C50D50-A
geneID	log2 Fold change	Fold change
MMP1	7.78499	220.554
COL1A2	6.73447	106.482
MMP14	6.16632	71.8204
COL3A1	5.88855	59.2421
COL6A3	5.42622	42.9985
COL1A1	5.23479	37.6556
COL6A2	4.73036	26.5448
SPON2	4.43485	21.6283
MMP3	4.24791	18.9998
SPARC	4.09216	17.0554
RARRES2	4.02107	16.2353
POSTN	4.00808	16.0899
DCN	3.99489	15.9434
CTSK	3.92039	15.141
MME	3.86454	14.5661
COL6A1	3.75624	13.5127
MMP2	3.70221	13.016
GPNMB	3.56836	11.8627
FAP	3.55592	11.7608
RGS4	3.36023	10.269
PRRX1	3.30473	9.88148
MXRA8	3.29515	9.81612
PLAT	3.13804	8.80327
MT1L	3.10718	8.61694
PDGFRB	3.08912	8.50978
S100A9	2.94208	7.68517
H2BC8	2.88646	7.39456
PAMR1	2.82669	7.09442
IGFBP5	2.80083	6.9684
COL12A1	2.79676	6.94878
TNFRSF11B	2.69051	6.45542
H2AC8	2.6738	6.38107
H4C6	2.65525	6.29957
LOX	2.60394	6.07946
PCDH18	2.48191	5.58635
THBS2	2.4622	5.51056
IL24	2.45361	5.47784
PDGFRA	2.44042	5.42799
CEMIP	2.43211	5.39682
IL6	2.38319	5.21687
LUM	2.29617	4.91152
TMEM158	2.27378	4.83588
COX7A1	2.26259	4.79853
STC1	2.23583	4.71034
PRDX2	2.20302	4.60442
PXDN	2.20218	4.60173
DKK3	2.18769	4.55574
FBLN2	2.18629	4.55132
ACP5	2.17946	4.52983
EDIL3	2.11464	4.33083
MIR1267	2.10516	4.30245
BGN	2.10363	4.29789
SNORD114-20	2.09433	4.27029
MAGI2-AS3	2.08813	4.25196
MFAP2	2.08581	4.24514
RCN3	2.08056	4.22972
GREM1	2.07583	4.21588
GPR176	2.06656	4.18888
EDNRA	2.06514	4.18475
HK2	2.0464	4.13075
MEG3	2.03646	4.10237
MIR6124	2.01095	4.03048
ANGPTL2	2.00905	4.02518
LTBP2	2.005	4.01388
PAX8-AS1	1.99766	3.99353
GYPC	1.99029	3.97318
CRABP2	1.97815	3.93988
LINC01705	1.97755	3.93824
CTHRC1	1.97488	3.93097
TIMP3	1.97419	3.92908
COL8A1	1.97271	3.92505
MIR573	1.9561	3.88012
PENK	1.94747	3.85697
DDR2	1.92537	3.79835
RPSAP52	1.91329	3.76667
LY96	1.90793	3.7527
HGF	1.89467	3.71837
PCOLCE	1.8824	3.68687
ECM1	1.87995	3.68063
THBS1	1.87484	3.66761
FLNC	1.86896	3.6527
SERPINF1	1.867	3.64774
EMILIN1	1.85677	3.62197
MIR3134	1.85229	3.61072
SULF1	1.83023	3.55594
MT1X	1.82805	3.55057
MT1E	1.82642	3.54656
BMP2	1.78685	3.45062
ADAMTS1	1.78013	3.43456
RGS5	1.77466	3.42156
SPOCK1	1.76666	3.40265
TXNIP	1.76612	3.40139
NID1	1.76016	3.38736
IL13RA2	1.75806	3.38243
TNC	1.75088	3.36564
COL5A1	1.74431	3.35035
MMP11	1.73633	3.33186
WNT5A	1.72658	3.30943
TCEAL7	1.72243	3.29992
ARMCX1	1.6939	3.23529
TMEM200A	1.68749	3.22096
EFEMP2	1.67052	3.18329
INHBA	1.65762	3.15497
LAYN	1.65118	3.14091
MIR4251	1.63756	3.1114
SDC2	1.63352	3.10268
ITGA2	1.63248	3.10046
MMP10	1.61582	3.06485
SLC16A6	1.60514	3.04226
FOXF1	1.5953	3.02158
SEMA5A	1.58451	2.99906
MIR561	1.58096	2.99168
WNT5B	1.56293	2.95454
HAS2	1.5408	2.90956
FENDRR	1.52029	2.86849
HTRA3	1.51849	2.86492
CLMP	1.50564	2.83951
EMP1	1.50286	2.83403
FAM180A	1.48383	2.79689
PAG1	1.47818	2.78596
UNC5B	1.46638	2.76328
CLEC2B	1.46609	2.76272
MIR3126	1.45443	2.74048
PHLDA1	1.43727	2.70808
PTGS1	1.43443	2.70276
TNFRSF14	1.4306	2.69559
MIR591	1.43011	2.69468
CDH11	1.42945	2.69345
LRP1	1.42388	2.68306
AEBP1	1.41538	2.66731
PTN	1.40666	2.65122
CYGB	1.40124	2.64129
CARD16	1.39526	2.63036
PRRX2	1.3914	2.62333
LINC01436	1.38557	2.61276
FST	1.382	2.60629
RNVU1-22	1.38046	2.60352
RNU7-75P	1.37924	2.60131
FMOD	1.37076	2.58607
ITGB3	1.36257	2.57143
SERPING1	1.3595	2.56596
MT2A	1.34998	2.54909
H2BC9	1.34702	2.54386
TREM1	1.34488	2.54009
RNU6-388P	1.34101	2.53328
ABHD17C	1.33732	2.52682
CNIH3	1.3296	2.51332
CDH6	1.32889	2.51209
TBX2	1.32825	2.51098
PTGIS	1.32366	2.503
F3	1.31474	2.48757
PLTP	1.31049	2.48025
FBN1	1.30428	2.4696
VWA5A	1.30403	2.46917
PDLIM4	1.29843	2.45962
MIR5587	1.29567	2.45492
FGF7	1.29058	2.44626
RNU5E-4P	1.28329	2.43393
TMEM45A	1.28294	2.43334
ELN	1.28128	2.43054
ANTXR2	1.279	2.4267
NFATC4	1.27477	2.4196
NIBAN1	1.27082	2.41298
MIR548O	1.27037	2.41223
IL33	1.26203	2.39832
RPLP0P2	1.2559	2.38815
LBP	1.2543	2.38551
IFI16	1.25396	2.38496
RFX8	1.25388	2.38482
NPC1	1.24366	2.36799
NID2	1.24027	2.36243
ISLR	1.23734	2.35763
SYT11	1.23381	2.35187
ANXA10	1.23205	2.349
TSSC2	1.2295	2.34486
SLC2A10	1.22823	2.3428
SNORD113-9	1.22751	2.34162
HSPA5	1.20852	2.311
SERPINB3	1.20516	2.30562
HEPH	1.20119	2.29929
G0S2	1.19967	2.29687
C1orf54	1.19847	2.29496
ADAMTS2	1.19741	2.29328
DACT1	1.18964	2.28096
RGCC	1.18085	2.26711
TAF11L11	1.18011	2.26593
PRR16	1.17875	2.26381
RND3	1.17339	2.25541
MIR4714	1.17281	2.2545
FABP3	1.16593	2.24377
RNU6-531P	1.16248	2.23842
MIR3117	1.16248	2.23842
VEGFA	1.16001	2.2346
PTK7	1.15657	2.22926
RNU7-45P	1.15425	2.22568
FRMD6	1.15203	2.22227
LHFPL6	1.15132	2.22117
SNORA53	1.14862	2.21701
MIR1537	1.14756	2.21538
RNU4-24P	1.14335	2.20893
RNU6-306P	1.13993	2.2037
RNU6-1141P	1.13993	2.2037
A2M	1.1393	2.20274
CSPG4	1.13882	2.202
SNORD93	1.13846	2.20145
CCN4	1.1355	2.19694
TNFAIP6	1.13403	2.19471
PLEKHO1	1.13376	2.19429
MIR494	1.13261	2.19255
COL5A3	1.12647	2.18324
MIR128-1	1.12301	2.17801
ABLIM3	1.11992	2.17335
ACVRL1	1.10738	2.15454
COL13A1	1.10685	2.15375
TBX3	1.10365	2.14898
DAB2	1.10098	2.14501
LINC00520	1.0999	2.1434
CPE	1.09951	2.14282
VSTM4	1.08849	2.12652
MAN1A1	1.08798	2.12576
PITPNC1	1.08416	2.12014
TNS1	1.08141	2.1161
ADAMTS12	1.0813	2.11594
MIR6809	1.07745	2.11031
ARMCX2	1.07584	2.10794
INSC	1.07114	2.1011
TMEM119	1.07088	2.10071
CPED1	1.06749	2.09579
OLFML3	1.06474	2.09179
CCL26	1.06393	2.09061
GPX7	1.05574	2.07879
RPL7AP28	1.05062	2.07142
LAMA4	1.0472	2.06652
SLC38A5	1.0458	2.06452
RNA5SP493	1.0437	2.0615
MIR32	1.04055	2.05701
GJA1	1.03005	2.04209
SMIM3	1.02919	2.04088
COL16A1	1.02384	2.03333
NDRG1	1.02125	2.02968
TMEM204	1.01779	2.02481
TRPV2	1.01759	2.02454
SCARNA1	1.01729	2.02411
CD248	1.01606	2.02239
SLC6A8	1.01495	2.02083
ITGA5	1.01241	2.01727
SNHG18	1.01125	2.01565
ACKR4	1.0076	2.01056
JUN	1.00698	2.0097
SEMA6D	0.998215	1.99753
RORA	0.994354	1.99219
TIMP1	0.993172	1.99056
F2R	0.99195	1.98887
SOD3	0.98389	1.97779
RNU6-824P	0.973517	1.96362
SNORD114-2	0.971056	1.96028
CYP27A1	0.966969	1.95473
IFITM3	0.966203	1.95369
RNU6-789P	0.961272	1.94703
MAP1A	0.957769	1.9423
SNORD38D	0.951066	1.9333
SNORD114-21	0.943603	1.92333
EDNRB	0.941886	1.92104
RNU6-218P	0.941082	1.91997
SOCS2	0.938388	1.91639
MEG8	0.938369	1.91636
CSF2	0.93587	1.91304
RNU11-2P	0.933662	1.91012
ANPEP	0.931235	1.90691
RNY1P15	0.928103	1.90277
RN7SL749P	0.92499	1.89867
SLC5A3	0.924957	1.89863
LINC02577	0.923374	1.89654
TMEM14EP	0.916706	1.8878
PSG5	0.915685	1.88646
WTAPP1	0.914824	1.88534
HLA-B	0.911901	1.88152
LOXL3	0.911583	1.88111
CCN2	0.911052	1.88042
DHRS9	0.909211	1.87802
TPBG	0.907379	1.87563
IFI27	0.904157	1.87145
DLL1	0.903079	1.87005
CRYAB	0.898953	1.86471
NDNF	0.89863	1.86429
ENG	0.897094	1.86231
MRGPRF	0.895524	1.86029
SNORD114-3	0.894245	1.85864
MFAP4	0.893796	1.85806
RNU4ATAC12P	0.891293	1.85484
AMPD3	0.891072	1.85455
RNU4-8P	0.889735	1.85284
CDK14	0.887812	1.85037
CCDC102B	0.88466	1.84633
TIMP2	0.884257	1.84581
IFI6	0.884186	1.84572
SNAI2	0.881758	1.84262
RNA5-8SN3	0.881117	1.8418
SOCS3	0.879814	1.84014
ZNF83	0.879111	1.83924
MIR5687	0.876829	1.83633
IGFBP1	0.875573	1.83474
NTM	0.874589	1.83349
NHSL1-AS1	0.863145	1.819
SPHK1	0.862961	1.81877
MIR6814	0.861058	1.81637
ARL4C	0.860898	1.81617
TWIST1	0.860612	1.81581
FHL1	0.860471	1.81563
RIPOR3	0.860314	1.81543
PLOD2	0.859401	1.81429
ADGRA2	0.853052	1.80632
MIR491	0.836744	1.78602
ELL2	0.832968	1.78135
C11orf86	0.82637	1.77322
SH3BGRL3	0.824889	1.7714
ZNF521	0.824463	1.77088
CDC42EP5	0.823878	1.77016
MDK	0.821937	1.76778
CHRM2	0.820274	1.76574
CHAC1	0.820254	1.76572
LAMA2	0.8185	1.76357
MFGE8	0.816123	1.76067
SPRY2	0.815996	1.76051
PTX3	0.815026	1.75933
SLC16A4	0.813102	1.75698
STING1	0.81092	1.75433
CAVIN3	0.808894	1.75187
MIR942	0.806374	1.74881
ITPR1	0.805496	1.74775
C11orf96	0.802771	1.74445
RAB3B	0.801595	1.74303
HSD11B1	0.798936	1.73982
BEX4	0.796896	1.73736
RNU6-118P	0.796463	1.73684
GDF10	0.793859	1.73371
ANTXR1	0.790879	1.73013
PRDM1	0.787676	1.72629
ZNF880	0.786514	1.7249
ERAP2	0.786324	1.72467
GRB10	0.786265	1.7246
MT-RNR1	0.782985	1.72069
DPP4	0.782749	1.72041
MT-RNR2	0.779951	1.71707
SFRP1	0.778216	1.71501
MAP3K20-AS1	0.778114	1.71489
ADAMTS4	0.777916	1.71465
LOXL1	0.7773	1.71392
PTGER3	0.777218	1.71382
SCARF2	0.775078	1.71128
DYNLT3	0.774977	1.71116
MIR544A	0.772027	1.70767
BCAT1	0.769338	1.70449
TRIB2	0.768098	1.70302
LINC03124	0.76677	1.70146
GLUL	0.765045	1.69942
NT5E	0.763842	1.69801
GPR68	0.763823	1.69798
NES	0.761445	1.69519
UBE2Q2P13	0.761318	1.69504
IL4R	0.759901	1.69337
NDN	0.759267	1.69263
AGTR1	0.758809	1.69209
FOXL1	0.757085	1.69007
ZNF528	0.756592	1.68949
LINC02154	0.756149	1.68898
SNORD37	0.756129	1.68895
OPA1-AS1	0.755902	1.68869
GAL	0.755323	1.68801
CAPN1-AS1	0.754477	1.68702
MAP1LC3B	0.751728	1.68381
HMGA2	0.751501	1.68354
CITED2	0.75139	1.68341
CXCL12	0.751041	1.68301
SLC38A2	0.746819	1.67809
FGG	0.746812	1.67808
SNORD62B	0.746745	1.678
TNFRSF19	0.746143	1.6773
RNU7-70P	0.745554	1.67662
SLC43A3	0.7447	1.67563
CD82	0.743829	1.67461
RNY4P36	0.740548	1.67081
RNU4-47P	0.739063	1.66909
MCTP2	0.738227	1.66812
CLEC11A	0.733927	1.66316
ITGB4	0.733123	1.66223
MIR6514	0.730695	1.65944
SOX21-AS1	0.729322	1.65786
RPL10P12	0.729258	1.65779
LINC00941	0.728568	1.65699
ADAM33	0.727679	1.65597
CRISPLD2	0.726954	1.65514
CSGALNACT2	0.726201	1.65428
GNG2	0.725595	1.65358
PDLIM7	0.724098	1.65187
DSE	0.723353	1.65101
FNDC4	0.722999	1.65061
TRPA1	0.722962	1.65057
MIR4265	0.722888	1.65048
VPS39-DT	0.720951	1.64827
BVES-AS1	0.717293	1.64409
RNU6-1284P	0.717191	1.64398
HSPE1P26	0.715988	1.64261
FAM83A	0.715241	1.64176
PLIN2	0.714855	1.64132
LTBP1	0.709849	1.63563
AIDA	0.708134	1.63369
RNU6-1003P	0.708032	1.63357
ITGA1	0.706389	1.63172
CA2	0.704889	1.63002
TAMALIN	0.703241	1.62816
VEGFC	0.702638	1.62748
WLS	0.702359	1.62716
ARL14	0.701459	1.62615
EGLN3	0.699883	1.62437
SC5D	0.699502	1.62394
CCN5	0.698505	1.62282
RPS6KA2	0.695698	1.61967
CASC15	0.695399	1.61933
RNU6-173P	0.695289	1.61921
MILR1	0.695085	1.61898
OSBPL8	0.694402	1.61821
ALDH1L2	0.691637	1.61511
RNU6-141P	0.690025	1.61331
TBX5	0.689217	1.61241
ABCA6	0.687463	1.61045
ITGA4	0.687423	1.6104
TSTD1	0.687236	1.6102
RPL23AP82	0.686381	1.60924
KCNMA1-AS3	0.684243	1.60686
NAV1	0.683766	1.60633
BAALC	0.683293	1.6058
ATP13A3	0.683225	1.60572
RNU6-196P	0.679737	1.60185
LINC02989	0.679218	1.60127
CRLF1	0.678923	1.60094
ADAMTSL4	0.67889	1.60091
ATP2B4	0.678383	1.60035
IFITM1	0.678176	1.60012
MYL9	0.673953	1.59544
SNORD11B	0.672516	1.59385
RNVU1-7	0.669677	1.59072
GK	0.669372	1.59038
E2F3-IT1	0.666174	1.58686
RPL35P6	0.665927	1.58659
CLGN	0.665922	1.58658
PTGDS	0.665624	1.58625
CD55	0.665237	1.58583
RNVU1-34	0.664388	1.5849
GTF2IP23	0.664332	1.58483
PHETA2	0.663665	1.5841
ZNF433-AS1	0.663122	1.58351
RNF152	0.662735	1.58308
RNA5SP44	0.660469	1.5806
TENT5C	0.656841	1.57663
ZEB1	0.654774	1.57437
PRKG1	0.653722	1.57322
HS3ST3A1	0.653634	1.57313
TMEM47	0.649258	1.56836
SGK1	0.646713	1.5656
LYPD3	0.64586	1.56467
MYADM-AS1	0.644647	1.56336
SOCS2-AS1	0.642482	1.56101
RN7SKP11	0.64243	1.56096
ZSCAN18	0.640844	1.55924
ADAM19	0.639077	1.55733
PAM	0.638777	1.55701
RASSF8	0.637929	1.55609
OAF	0.637049	1.55514
TMTC1	0.636368	1.55441
MIR604	0.636269	1.5543
RTN4RL2	0.636078	1.5541
SLC6A15	0.635026	1.55297
RASGRF2	0.634602	1.55251
NEAT1	0.633584	1.55141
TNFRSF10A-AS1	0.626247	1.54354
AKAP12	0.62488	1.54208
SERP2	0.622452	1.53949
SEMA4B	0.622355	1.53939
KITLG	0.622075	1.53909
DDIT4L	0.621393	1.53836
CPT1C	0.619996	1.53687
PIWIL2-DT	0.619637	1.53649
MPHOSPH6	0.617762	1.53449
CPQ	0.616001	1.53262
IGFBP3	0.6157	1.5323
MEIS1	0.615413	1.532
MIR8066	0.614845	1.53139
RPL10P13	0.61479	1.53133
SLC25A36	0.614457	1.53098
LDHA	0.613585	1.53006
RCAN1	0.613097	1.52954
RAB27A	0.612963	1.5294
HSPA6	0.611863	1.52823
SGIP1	0.611457	1.5278
COA6	0.610943	1.52726
ETS1	0.610676	1.52697
CDKN2A	0.610484	1.52677
SHC4	0.610218	1.52649
GTF2IP7	0.607132	1.52323
PPP1R14B-AS1	0.606884	1.52297
CA9	0.606476	1.52254
MIR6870	0.606229	1.52228
ZNF542P	0.605914	1.52194
SLC17A9	0.605683	1.5217
NUDT5P1	0.605647	1.52166
MIR4304	0.603442	1.51934
IRAK3	0.603267	1.51915
SERPINE2	0.60087	1.51663
TMEM35A	0.599605	1.5153
TNFAIP8L3	0.599337	1.51502
FEM1C	0.599226	1.5149
H3C8	0.599142	1.51481
DBTP1	0.596657	1.51221
EGR1	0.596595	1.51214
ARID5B	0.596527	1.51207
ARL4AP5	0.596509	1.51205
BEX2	0.59612	1.51165
MIR3606	0.595593	1.51109
RNU7-119P	0.595593	1.51109
RUNX1	0.593761	1.50918
FGF5	0.593663	1.50907
INO80C	0.589794	1.50503
DOK5	0.589612	1.50484
TPD52	0.589401	1.50462
MICAL2	0.588744	1.50394
TGFBI	0.587957	1.50312
CDH17	-0.585017	0.666642
LINC02562	-0.587656	0.665423
FGFR2	-0.589486	0.66458
HOGA1	-0.589575	0.664539
H2BC4	-0.591058	0.663856
IQGAP3	-0.591144	0.663816
RERG	-0.592403	0.663237
LINC01145	-0.593194	0.662874
ACOT2	-0.593431	0.662765
CDH1	-0.59354	0.662715
PLEKHH2	-0.596018	0.661577
SPAG5	-0.596028	0.661573
ALPK2	-0.596732	0.66125
LINC03086	-0.598585	0.660401
HOXB-AS1	-0.599158	0.660139
PLIN1	-0.599568	0.659951
TCN2	-0.600315	0.65961
RAB15	-0.600901	0.659342
MIR4326	-0.602129	0.658781
WDR62	-0.602915	0.658422
RIPK4	-0.6045	0.657699
ZBTB40-IT1	-0.60785	0.656174
KCNK5	-0.6092	0.65556
SLC66A1LP	-0.609356	0.655489
HR	-0.609528	0.655411
CCND3	-0.610055	0.655172
FANCD2	-0.610163	0.655123
VSTM2L	-0.611116	0.65469
KIF20A	-0.611838	0.654362
MIR4296	-0.615373	0.652761
MIR4427	-0.616538	0.652234
CNTNAP3B	-0.616712	0.652155
MIR3174	-0.617319	0.651881
PSRC1	-0.619325	0.650976
TPPP3	-0.620103	0.650625
FGL1	-0.621701	0.649904
CASTOR3P	-0.622532	0.64953
TMEM225B	-0.62384	0.648941
PSMB10	-0.623885	0.648921
PRRT1B	-0.624497	0.648646
KLHDC7A	-0.624824	0.648499
LRG1	-0.626268	0.64785
AP1M2	-0.628707	0.646756
RNU6-322P	-0.631172	0.645652
DCDC2	-0.631929	0.645313
DACT2	-0.634508	0.644161
C11orf98P3	-0.640261	0.641597
H19	-0.640737	0.641385
CDCA3	-0.641616	0.640995
CDT1	-0.641825	0.640902
HISLA	-0.641983	0.640832
RAB37	-0.643172	0.640304
MIR5087	-0.644194	0.63985
LRRC45	-0.650724	0.636961
SNORD114-27	-0.650986	0.636845
SLC12A2	-0.651345	0.636686
RPL29P15	-0.652632	0.636119
H2BC15	-0.658276	0.633635
ASRGL1	-0.659252	0.633206
PRR15	-0.659643	0.633035
CYP4F12	-0.659969	0.632892
H2AC13	-0.660279	0.632756
MMP24	-0.663435	0.631373
RSPH14	-0.664929	0.63072
CNTNAP3C	-0.668121	0.629326
H2AC11	-0.669878	0.62856
H2BC12	-0.671332	0.627927
RPS27P30	-0.671874	0.627691
TNFAIP2	-0.671911	0.627675
PRODH2	-0.671935	0.627664
H2AX	-0.673352	0.627048
UQCRFS1P1	-0.676533	0.625667
MIR4521	-0.676786	0.625557
H4C9	-0.677598	0.625205
TMEM97	-0.678319	0.624893
TESC	-0.682751	0.622976
ZNF767P	-0.683226	0.622771
MIR548V	-0.684668	0.622149
SNORD15B	-0.684814	0.622086
EHF	-0.685845	0.621642
H4C2	-0.686609	0.621313
H2AC4	-0.687201	0.621057
SERPINB7	-0.687326	0.621004
ASF1B	-0.692463	0.618797
KIF2C	-0.694355	0.617985
H2BC26	-0.694629	0.617868
LIG1	-0.69557	0.617465
H2BC21	-0.69825	0.61632
ITGB2	-0.698977	0.616009
H2BC5	-0.700792	0.615234
UBE2FP3	-0.703177	0.614218
CECR7	-0.703981	0.613876
SNORD12C	-0.704449	0.613677
LINC01182	-0.706324	0.61288
CENPM	-0.706406	0.612845
H2AC14	-0.707579	0.612347
SORL1	-0.708034	0.612154
PLA1A	-0.709701	0.611447
AKR1B10P1	-0.712992	0.610054
H2BC18	-0.713577	0.609806
H2BC13	-0.714461	0.609433
RNU6-1157P	-0.717563	0.608124
PIP	-0.723156	0.605771
RHOT1P1	-0.724799	0.605081
H2BC14	-0.725912	0.604615
SAPCD2	-0.72869	0.603451
H2AC21	-0.732651	0.601797
HNF1A-AS1	-0.741221	0.598233
SLPI	-0.742114	0.597863
MIR3978	-0.743351	0.59735
MCM2	-0.744938	0.596694
MIR4734	-0.745322	0.596535
MRAP2	-0.746962	0.595857
INHBB	-0.747061	0.595816
H2AC12	-0.759568	0.590673
H3C12	-0.761694	0.589803
INSL4	-0.768271	0.587121
RNU7-18P	-0.770932	0.586039
GPX2	-0.771012	0.586006
H3C2	-0.778097	0.583135
BCO1	-0.780784	0.58205
RAB26	-0.78312	0.581109
DRD1	-0.783394	0.580998
H3C1	-0.785475	0.580161
MXD3	-0.792725	0.577253
RN7SL396P	-0.797285	0.575431
BAMBI	-0.798859	0.574804
H3C13	-0.799165	0.574681
C3	-0.800587	0.574115
H3C11	-0.801768	0.573646
RAP1GAP	-0.809786	0.570466
SCARNA20	-0.81003	0.57037
MIR25	-0.811859	0.569647
RGL4P1	-0.813074	0.569168
H3C3	-0.816186	0.567942
PCAT19	-0.818075	0.567198
H2BC10	-0.820498	0.566247
MIR150	-0.824789	0.564565
SNORA70G	-0.828028	0.563299
H2BC6	-0.829486	0.56273
H3C7	-0.8325	0.561555
H1-3	-0.836571	0.559973
H3C14	-0.840202	0.558565
RNVU1-30	-0.845384	0.556563
H3C10	-0.858701	0.551449
H4C15	-0.861878	0.550236
ST6GALNAC1	-0.878063	0.544098
CLEC4E	-0.880224	0.543283
RNU6-8	-0.883275	0.542135
CFD	-0.891772	0.538952
MIR4512	-0.895985	0.53738
H2BC17	-0.899188	0.536189
MIR6076	-0.899232	0.536172
RNU7-11P	-0.899992	0.53589
H4C14	-0.908237	0.532836
MATN2	-0.919498	0.528693
FCGBP	-0.919928	0.528536
H2BC11	-0.929256	0.525129
SOX2	-0.93256	0.523928
TLR1	-0.93949	0.521417
MIR6768	-0.943149	0.520096
RNU7-80P	-0.947703	0.518457
HES4	-0.951969	0.516926
BPIFB1	-0.952619	0.516694
SNORD69	-0.95603	0.515474
PKDCC	-0.958203	0.514697
TJP3	-0.965018	0.512272
ACSM3	-0.965399	0.512137
MMP7	-0.977133	0.507988
MIR4754	-0.978384	0.507548
MIR4664	-0.980366	0.506851
PDZK1IP1	-0.984346	0.505455
SAA1	-1.00345	0.498806
RNU6ATAC	-1.00763	0.497364
SNORA80D	-1.01555	0.49464
SLC23A1	-1.0281	0.490356
H3C15	-1.05092	0.482662
AMBP	-1.06946	0.476497
MIR3925	-1.08281	0.472109
LCIIAR	-1.09657	0.467626
MUC5AC	-1.11227	0.462567
ADH1C	-1.13043	0.45678
KIF12	-1.16946	0.444589
MIR27B	-1.18084	0.441096
RNA5SP108	-1.22195	0.428704
APOH	-1.22763	0.42702
RNU7-194P	-1.23816	0.423913
MIR1296	-1.24551	0.421759
LCN2	-1.25731	0.418323
HLA-DMB	-1.29996	0.406138
HLA-Z	-1.35115	0.39198
SPDEF	-1.3548	0.390989
SERPINA6	-1.37882	0.384533
BCAS1	-1.38601	0.38262
MT-TM	-1.38856	0.381946
RPL13AP7	-1.40754	0.376954
SNORD9	-1.41371	0.375345
MT-TE	-1.43704	0.369324
MIR641	-1.43946	0.368706
MIR7845	-1.57502	0.335638
MIR3609	-1.58074	0.33431
CCL2	-1.81734	0.283744
SNORD99	-1.99983	0.25003
KRT4	-2.42158	0.186652
LINC02454	0.584088
H2BC3	-0.584073
CPLX2	-0.583168
TRAF2	-0.582717
SCNN1A	-0.582677
H2AC18	-0.582384
RNU7-87P	-0.582098
PHLDB1	0.581378
MIR640	0.581358
DDC	-0.580951
INSYN2B	0.58071
MIR4779	-0.580491
MCM7	-0.580479
RNU6-171P	-0.578456
MYLIP	-0.578345
GABRA5	0.578222
LHX8	-0.578135
COL15A1	0.578064
RPL17P47	0.577756
LINC00173	-0.577035
IL1A	0.576881
PPP3CB	0.576578
SEMA7A	0.5761
WIPI1	0.576049
LCN12	-0.575423
ZWINT	-0.575329
CDCA7L	-0.57529
RPS27AP16	-0.574932
RNU5B-1	0.574731
GLIPR1	0.574723
ANKRD37	0.573943
PCDHGA10	0.57357
RAB27B	0.573469
STARD10	-0.573363
PLEK2	0.573014
TFPI2	0.572649
CPM	0.572145
MIR4768	-0.571812
VIM	0.571725
ADORA2B	-0.57159
SNORD91A	-0.571564
FGF2	0.569503
CYP4F3	-0.569207
CHTF18	-0.568736
MPHOSPH6P1	0.568667
JCAD	0.56833
RPL23AP64	0.568249
TMEM30A	0.568167
RPL7AP82	0.567801
RPL31P46	0.56755
TCF19	-0.566222
TRPS1-AS1	0.566163
KCNMA1	0.564735
HOMER3	0.564124
BRCA1P1	-0.563902
CKMT2	0.563475
RAB31	0.563168
CCDC8	0.562456
YPEL4	0.562259
P4HA2	0.562146
SLCO1B3	0.561835
TEDC1	-0.560897
TK1	-0.560896
RGL1	0.560441
RPL7AP75	-0.560267
TRIM16L	-0.559614
RNVU1-26	-0.55855
SGCB	0.558073
RPL26P6	0.55788
LFNG	-0.557776
RNVU1-21	-0.557554
AIG1P1	-0.557344
H2BC27P	-0.556204
LINC02212	-0.556057
RNY1P13	-0.555741
CHST2	0.555429
PRKG1-AS1	-0.555414
MSC-AS1	0.554377
ARL6IP1P2	-0.55411
STOX1	-0.554053
KRT20	-0.552961
SNORD31B	0.552525
PIK3IP1	0.552258
MIR4434	-0.551384
EBI3	-0.550928
GUSBP18	-0.550498
IGFBP7	0.549967
CTSB	0.549931
TTLL6	-0.549339
SFTA1P	0.549164
C2orf72	-0.548989
CYP4F35P	-0.548429
CST1	-0.547961
MCM3	-0.547731
RNU6-638P	0.547173
HMGA2-AS1	0.547144
STK32B	-0.547053
C4orf3	0.546934
MAP3K5	0.546462
SMTN	0.545778
HMGB2	-0.545641
APCDD1L-DT	0.545412
EDDM13	-0.545354
LINC01291	0.545175
CLDN2	-0.545114
RNU6-1285P	-0.545026
ZG16B	-0.544673
NUS1	0.544213
ATP6V0E1P1	-0.543805
RNU2-10P	0.543797
LINC02649	0.543524
H2AC20	-0.543385
CCNG2	0.542725
CIDEC	0.542359
H1-5	-0.542328
MIR601	-0.541912
SEPTIN7P13	0.541577
MOB1B	0.540897
RNU6-925P	0.539897
CD164	0.539753
METRN	-0.539677
KLF7	0.539564
KIFC1	-0.539387
TAF13	0.53922
AQP3	-0.538361
PEA15	0.538354
RN7SL861P	0.537956
RNU6-331P	-0.537841
PIMREG	-0.537017
SRPX	0.536944
JAZF1	0.53643
GPR137B	0.536174
TPGS1	-0.535929
RPL7AP6	-0.535621
PSMD10P2	0.535454
RNU6-315P	-0.535193
SNORD113-2	0.533271
SNORD114-9	0.533271
FAIM	-0.53269
TMLHE-AS1	0.532372
SERPINA1	-0.531942
ASPH	0.531656
SNORA11	-0.531617
MTAP	0.531599
RNU6-510P	0.531569
ROR2	0.531508
H1-4	-0.531452
SDSL	0.531333
SMIM10	0.530523
CNTNAP3P2	-0.530164
INCENP	-0.528996
E2F1	-0.527411
H2AC16	-0.527119
CDCA5	-0.527057
HIF1A-AS3	0.526784
PLEKHA6	-0.526767
ARHGEF16	-0.526164
B3GNT5	0.525605
HMGN1P8	-0.524824
PRC1	-0.524814
PPP1R15B-AS1	-0.524565
RNU6-298P	-0.524365
MIR4755	-0.524365
H4C1	-0.52425
TCF21	0.524244
H4C5	-0.52398
ADGRF4	0.523683
HIVEP2	0.52269
KRT7-AS	-0.522583
TMX3	0.521869
SNORA22	-0.521821
NMRAL2P	-0.521526
FBXO32	0.521512
ORC1	-0.521398
DSEL	0.520883
TRIB3	0.520873
RNU6-606P	0.520448
MIR4428	-0.519242
OLFML2B	0.51912
BNIP3P40	0.519102
DNAJC15	0.518621
SAMD11	-0.518561
TSPAN7	0.518244
LDB2	0.518233
GLIPR2	0.517782
LINC00993	-0.517536
IL1R1	0.51743
F10	0.517085
CCNF	-0.51697
RN7SL471P	0.516776
GSTP1	-0.516187
LINC00511	-0.515908
ERRFI1	0.515353
MIR3137	0.515327
TMEM167B	0.515279
ARHGEF6	0.514753
ZNF22	0.514289
TSKU-AS1	-0.51382
CYBRD1	0.513531
DDR1	-0.513527
MIR570	-0.513432
RNA5SP297	0.513293
FAM83D	-0.513073
SMAD9	0.512812
MCM5	-0.51222
IL6ST	0.51191
GPRC5A	0.511631
RNA5-8SN1	0.511354
KIAA1755	0.511037
MIR3929	0.510749
CCNI	0.510546
MIR875	0.509614
RIBC2	-0.509577
PRR15L	-0.509554
SPX	0.509339
RPL15P3	-0.509036
MIR4482	0.508955
S1PR5	-0.508721
RNU6-767P	0.508522
SH3TC1	-0.508418
RPS28	-0.508193
ALG1L6P	0.50818
NPM1P27	-0.507601
H1-10	-0.507464
SGK2	-0.50702
LAMA1	0.506805
IGSF1	-0.506749
BDKRB1	0.506741
TESC-AS1	-0.506396
GINS2	-0.505351
RNU6-2	-0.505279
NR0B1	-0.504801
H4C4	-0.504731
NHERF1	-0.504345
RND1	-0.504078
MIR3121	0.504028
NDUFAF8	-0.503986
RNU4-2	0.503815
NUDT4	0.503783
MIR7111	-0.503665
BCAM	-0.503251
LAMC1-AS1	0.503117
SLFN12	0.502611
SNX18P3	-0.502583
H1-2	-0.502398
NDUFB4P11	-0.502112
SMPDL3A	0.501948
CBX2	-0.501861
ZRANB2	0.50184
GPX3	-0.501409
THEMIS2	0.50049
PAXX	-0.500093
SULF2	-0.500043
GTPBP2	0.500042
MIR3161	-0.499752
RPL13P5	-0.499173
STRA6	-0.499026
KDSR	0.498895
NPTX1	0.498744
SRC	-0.498581
MIR1193	0.498564
TSPAN8	-0.498465
TMEM132B	0.498093
PTGES2	-0.497591
ANO4	0.497255
ABCA1	0.49657
RN7SL3	-0.495769
SH3D21	0.495721
RNY4P10	-0.495555
HASPIN	-0.495474
WFDC1	0.494472
TAFA5	-0.49376
CD14	0.493264
CASKP1	0.49323
DNM1	-0.493022
FYB1	0.492859
AURKB	-0.492479
PCMTD1	0.492472
TRPS1	0.492309
ZMIZ1-AS1	0.49216
S100A3	-0.491781
RNU6-969P	-0.491695
DYRK3	0.491553
COL18A1-AS2	-0.491007
EREG	0.490954
SERINC1	0.490435
S1PR1	0.49035
MIR23B	-0.489994
GSTM3	0.489841
SERPINB2	0.489703
LRCH2	0.489494
TMEM238	-0.488689
DTL	-0.488363
RNU6-856P	-0.488203
LINC01050	0.487986
ARHGAP22	0.487417
ALDH16A1	-0.487281
H2AC15	-0.487255
FMNL3	0.48698
TBX5-AS1	0.48685
COLEC10	0.486267
VNN3P	0.486063
EEA1	0.48562
PALM2AKAP2	0.485604
ARRB2	-0.485415
ANTKMT	-0.48519
OSGIN1	-0.484812
H4C13	-0.484027
ZEB2	0.483957
SEC62	0.483397
KCTD1	-0.483317
STXBP5-AS1	0.483064
NFKBIB	-0.483011
NGEF	0.482877
MIR4477B	0.482866
LINC01564	0.482696
SLC52A3	-0.482622
EXOC3L4	-0.48171
ABL2	0.481578
GTSE1	-0.481525
MIR193A	0.481385
KIF15	-0.481197
LINC00677	-0.481135
RNU1-103P	-0.481073
MIR101-1	-0.481073
MIR4762	-0.481073
GMFG	0.480932
NUBP1	-0.480565
DLGAP1-AS2	0.480502
HS2ST1	0.479572
MIR23AHG	0.479071
UNC93B1	-0.478679
RN7SKP16	0.47822
COX6CP15	0.477902
LINC01081	0.477853
PER2	-0.477622
BRI3	0.477487
RAB8B	0.477201
ZFP36L1	0.477066
PID1	0.476903
ATAD3B	0.475495
FYN	0.475461
ZNF321P	0.475385
BMPR2	0.475363
RN7SL5P	0.475135
TEDC2	-0.475119
CD44-AS1	0.47457
PDZK1	-0.474548
TCF4	0.474536
TNFRSF10D	0.474424
IFFO1	0.47427
RNY3P14	-0.474156
LRRC32	0.474131
HS3ST3B1	0.473642
EFS	0.473399
MID1	-0.473262
CLU	-0.473068
MIR3149	0.472943
MIR605	0.472943
P4HA3	0.472654
GNG11	0.472498
PSG4	0.471886
TRAIP	-0.47158
CCDC198	-0.471474
PTGER2	0.471087
RNU6-1188P	0.469669
ABCC2	-0.469225
LMNB1	-0.468992
CLDN1	0.468949
SERPINB1	0.468709
DHRS4	-0.46865
GREM2	0.468493
ACSL4	0.468232
MIR505	0.468135
MIR1343	0.468135
RN7SL141P	-0.467892
DKK1	-0.46763
MIR1244-2	0.467619
MIR3136	-0.467442
POC1A	-0.466774
TPT1-AS1	0.466623
SPTSSA	0.466595
CASC8	-0.466225
CCN3	0.46617
TLCD1	-0.466168
CD109	0.466045
HACE1	0.465609
SFRP4	-0.465548
RNU6-1161P	0.465333
SYTL3	0.465109
ZNF415	0.464636
SLC2A13	0.464528
SNX9	0.46434
FSTL1	0.464328
LLGL2	-0.464211
NUDT1	-0.463986
IFI44	0.463585
SNORD105	0.463424
CXCL3	0.463412
SNORD96B	-0.463074
BCYRN1	-0.463068
POLD1	-0.462808
HTRA1	0.462671
MTHFD2	0.462078
PTTG1	-0.462069
HNF1A	-0.461735
MYO1A	-0.461383
SYTL5	0.461193
ACTR6	0.460525
C5orf24	0.460419
TANC2	0.459814
KDELR3	0.459777
CBX8	-0.459518
GPRIN2	-0.459512
TACO1	-0.459455
RBP4	-0.459003
FABP5P9	-0.458969
IGSF11	-0.458427
RPS27P4	-0.458303
MIR6754	-0.458189
THY1	0.457935
GRB7	-0.457845
CRYM	-0.457675
PDE3A	-0.457342
EGFR	0.45706
MIR125B1	0.457047
MAP3K7CL	0.456568
SNORD19C	0.456531
NTHL1	-0.456436
ANKRD10-IT1	0.45631
LINC00920	-0.456278
TPTE2P1	-0.456185
MMP19	0.45615
BCAN-AS2	-0.456105
CALU	0.456008
UGT1A7	0.455939
PRSS12	0.455821
PRKCQ	-0.455796
MYADM	0.455429
RPSA2	0.45527
GNB4	0.455015
ACSS1	-0.454351
COX6CP14	0.454283
EMSY-DT	-0.454243
PGM2L1	0.454225
MIR4470	0.454172
MAPK13	0.453919
SOCS5	0.453569
RPL23AP42	0.453432
SH3RF3	0.452755
DDX28	-0.452736
SHISAL1	0.452485
ALDH3B1	-0.452153
RNU2-69P	-0.452149
LINC02532	-0.451929
NCAPH	-0.451519
LINC02688	-0.451471
LGALS3	0.451377
MISP	-0.451347
MALL	-0.451169
LUCAT1	0.450889
DPYD	0.450865
LINC02185	-0.450407
UBXN7	0.450355
RHOQ	0.450339
FAM24B	-0.450082
MIR1197	0.449848
RPL14P1	-0.449532
EPB41L4A	-0.44941
CNRIP1	0.449219
QSOX1	0.448724
RPL35AP13	0.447837
RN7SL398P	0.44771
H4C16	-0.447674
LRRN4CL	0.44706
CDC26P1	0.447058
NR2F2	-0.446219
PDGFC	0.445882
STXBP5	0.445649
CLIC4	0.445311
TMEM200B	0.44522
NCAPD2	-0.445121
GATM	-0.44502
LIPE-AS1	-0.44496
TMEM181	0.444731
PICALM	0.444562
IGFBPL1	-0.44443
ICAM5	0.444417
SERINC2	0.443856
NTF3	0.443783
RNF11	0.443391
LINC01257	-0.443265
EOGT-DT	-0.443202
GPRC5B	-0.443196
KIF22	-0.443133
FZD4	0.442996
SLC29A4	-0.442552
ALKBH7	-0.442459
PDE4DIP	0.44243
CDC25C	-0.442388
GALM	-0.44202
RYBP	0.441876
U2AF1L4	-0.441817
RPS7P1	-0.441482
TGFB1	0.441309
SNORA80A	-0.440641
GEM	0.440518
MED9	-0.44043
FTLP8	0.440391
PPP1R14D	-0.440352
TXNP6	0.439828
ATP1A1-AS1	-0.439806
BID	-0.439616
SLC30A4	0.439565
ZNF320	0.439372
DDX39A	-0.439129
RASSF7	-0.439095
LINC00595;LINC00856	0.43883
RNU11	0.438765
NLRP2	-0.437781
SNORA14B	0.437719
STX1A	-0.437455
AP1S3	0.437362
ITGAEP1	-0.437318
LINC00342	0.436845
ACADS	-0.436465
DDX39BP2	0.435719
TBC1D8B	0.435662
LRRC8C	0.435381
MANBA	0.435379
NAV2	0.435049
E2F2	-0.434977
EPAS1	0.434928
MIR1303	-0.434708
APBA2	-0.434676
FBLN1	0.434658
MUC5B	-0.434649
LINC01484	-0.434062
RNU6-469P	0.433966
WNT5A-AS1	0.433353
LINC03104	-0.433281
PPP1R14BP3	-0.433022
NEFL	0.43285
NUDT8	-0.432478
NNMT	0.43232
RPSAP12	-0.432308
MIR5010	0.431927
SAMD9	0.431835
CA11	-0.431747
CCNB2	-0.431693
MTCO2P2	-0.431253
FGFBP1	-0.431177
HEG1	0.431177
LINC01091	-0.431103
SYBU	-0.43108
TSPAN11	0.430865
ARSI	0.430862
SMAD6	-0.430802
RPS17	-0.430377
RNU6ATAC17P	-0.43028
MIR199A1	-0.43028
CFI	0.430175
NABP1	0.430057
TMEM176B	0.429931
C4BPA	-0.429681
CREB3L4	-0.429602
TMEM184A	-0.429602
GALNT15	0.429519
RRAGC	0.429237
TM4SF20	0.429138
MIR1262	0.428919
BUB1B	-0.428524
ADGRL4	0.428395
FGA	0.428361
CACNA1H	-0.428046
ACVR1	0.427357
E2F8	-0.427265
RICTOR	0.427027
ACY3	-0.426893
ADAM15	-0.426025
DDX12P	-0.425644
ALYREF	-0.425272
PLA2G4A	-0.425171
SPSB2	-0.425094
GLP2R	-0.425025
CIB1	0.42496
MIR3128	0.42491
LINC01106	-0.424692
SESN2	0.424384
RGMB	0.424211
EGLN1	-0.424062
PFDN1P1	-0.423972
PCDHGB4	0.423904
HMGB1P21	0.423785
FOXN3-AS1	-0.423448
RPL35AP5	-0.423199
RAB11FIP1P1	-0.422944
PTPN18	-0.422842
RPS16	0.422747
NBL1	0.422577
GXYLT2	0.422289
ZNF503	0.42176
CAVIN2	-0.421636
FAM86B3P	-0.421375
SPRED1	0.42105
OXCT1	0.420751
LACC1	0.42041
LINC01559	-0.420354
NLRP1	0.420352
RPL13AP25	-0.42026
COBL	-0.420112
MIR5699	-0.420049
RFC2	-0.420014
MSC	0.42
PRR15-DT	-0.419924
TRIM16	-0.419871
LYST	0.419472
ELK3	0.419246
NR4A1AS	0.419209
MXRA7	0.418913
KRR1P1	0.4188
SEC24D	0.418647
CENPF	-0.418593
UBE2C	-0.418574
RNU2-28P	0.418379
LGALS4	-0.418054
BDNF	0.417994
MYBL2	-0.417395
ALS2CL	-0.416971
AGR2	-0.416807
BCKDHA	-0.416795
RN7SL751P	0.416756
MEG9	0.416722
PKIB	0.416648
MYC	-0.416502
MLLT11	0.416006
ERCC6L	-0.415966
HAS3	0.415754
PIK3CA	0.415741
CHAF1A	-0.415698
RHPN1	-0.415599
RNU4ATAC	0.415339
NALF1	0.415152
RPL21P77	0.415025
GFUS	-0.41472
ZNF784	-0.414433
DCHS1	0.41442
SHC3	0.414314
GSTM2	0.414105
RSPO3	0.414044
FANCG	-0.41387
ALDH4A1	-0.413642
MIR627	0.413537
MIR643	0.413537
PHF19	-0.413412
MAP1B	0.413139
SPINT2	-0.41247
KIF18B	-0.412206
VDAC2	0.412205
CAB39L	0.411983
WDR26	0.411645
ELF3	-0.411546
CCSER2	0.411341
HYCC1	0.411202
ALOX12P2	-0.411081
NDUFA5P2	0.410737
MPP1	0.410665
ZC3H12A	-0.410383
CDKN2B-AS1	0.41036
RACGAP1	-0.410359
ZNF606-AS1	0.410149
RIPOR3-AS1	0.410143
CENPO	-0.40999
MIR579	0.409863
MIR623	0.409863
BVES	0.40972
FBXO30	0.409327
LINC02029	0.409022
PRELID3BP8	0.408653
VWA1	-0.408592
ZNF808	0.408435
C19orf81	-0.408425
ANKS4B	-0.408184
CKS1BP3	-0.408125
SNX10	0.408039
TKT	-0.407582
CA8	-0.407313
PDZRN3	0.406755
PLEKHG3	-0.406745
THEM6	-0.406701
FBN2	0.40635
H4C11	-0.406331
RNU6-892P	0.406255
CDC45	-0.406221
HILPDA	0.406062
BBIP1P1	-0.405685
LRRN2	-0.405522
SFR1	0.405517
MT-TG	-0.405482
SMPD2	-0.405475
BIK	-0.405467
MNX1-AS1	-0.405423
GJB1	-0.405406
TMT1B	-0.405366
PTPRE	0.40506
PYGL	0.405035
ARID5A	0.404981
ZNF367	-0.404768
CMKLR2	0.404627
TRIM2	0.404622
PICK1	-0.404356
PCAT1	-0.404024
KIF4A	-0.403458
SPR	-0.40309
TMEM106C	-0.402901
ARSL	-0.402564
PRR7	-0.402556
BAIAP2L2	-0.402054
SLC36A4	0.401856
PLK1	-0.401179
PFN1P3	0.40111
TOMM22-DT	0.400568
AKR1B15	-0.400238
SNORA19	0.399931
MIR571	-0.39987
SPOCD1	0.399676
CHN1	0.399571
TSPAN5	0.399309
RNU6-1034P	0.399227
SUV39H1	-0.399058
TROAP	-0.398636
CORO2B	0.398552
KDM7A	0.398318
ITGB1-DT	0.397705
SPRY4	0.397465
SNORA5C	-0.397376
PCSK9	-0.396393
HES1	-0.396373
TCEAL9	0.395995
CACNA1D	-0.395605
PWWP2B	-0.395547
SPC24	-0.395488
MKI67	-0.395479
RAB22A	0.395433
LURAP1L-AS1	0.39543
TEAD4	-0.395358
MT-TR	-0.395131
SIRLNT	0.394915
STON1	0.394609
SNHG6	0.394412
GPR39	-0.394403
CPS1	-0.394272
SARS2	-0.39421
PMS2P5	-0.394172
NOXA1	-0.394116
VWA7	-0.3938
TCIM	0.393734
SERTAD2	0.393616
AIMP2	-0.393576
PLCH1	-0.393283
HPCAL1	0.393157
EML5	0.392987
RAB14	0.392181
ALX1	-0.39214
LINC01348	-0.391787
ID3	-0.391737
RPL23AP3	0.390896
AK5	0.390693
SYT14	0.389748
SNORD46	-0.389737
DYNC2I2	-0.389354
CEPT1	0.389205
DGKI	0.389144
EDEM3	0.38852
LAMP2	0.388491
COL5A2	0.38797
RNU1-2	-0.387612
RALA	0.387509
HAUS6	0.387223
ANXA13	-0.386962
SIVA1	-0.386893
AVPI1	0.386619
RECK	0.386318
CARD10	-0.386025
LARRPM	0.385941
RNY1P12	0.385879
CPEB1	0.385795
ARHGAP18	-0.385657
KLF9	0.385647
PHF11	0.385633
RNU5E-10P	-0.385512
POLQ	-0.385409
KRT87P	-0.385203
RPL39L	-0.384167
RNU6ATAC18P	-0.384069
NGF	0.383841
NOL3	-0.383786
CCDC92	0.383315
MAP3K8	-0.38328
PPP5D1P	0.383234
SRXN1	-0.38319
RBCK1	0.383052
MRPL23	-0.382934
RNU6-446P	0.382682
GTPBP6	-0.382621
ABCC3	-0.382469
FMNL1-DT	-0.382437
RBPJ	0.38217
ADNP-AS1	0.382083
AHNAK	0.381906
PPP1R16A	-0.38172
TUBE1	0.381517
MIPEPP3	0.381308
SNHG1	-0.381173
IGFBP6	0.380696
RNU6-125P	0.380383
AKR1B10	-0.38005
LARGE1	-0.379871
CYBA	-0.379833
LINC00842	-0.379724
FOXA1	-0.379645
RNU6-1013P	0.379537
RNU6-652P	0.379537
RNU6-509P	0.379537
CDKN2B	0.37945
GACAT2	-0.379418
MIR4479	0.379355
FAM43A	0.379323
DDX11	-0.379316
ADRA1B	-0.379048
CLUH	-0.37864
TAGLN	0.378573
KHK	-0.378241
FEN1	-0.378205
PDGFD	-0.378079
CBR3-AS1	-0.377993
RNU6-1016P	-0.377853
POFUT2	0.377763
HERC4	0.377654
ABCG2	-0.377497
SYNGR2	-0.377087
SHMT1	-0.376922
TMEM37	-0.376759
CABLES1	-0.376655
RN7SL417P	-0.37657
YDJC	-0.376133
H2AC25	-0.376071
RPL10P16	0.376059
RNU6-407P	-0.375862
DUS3L	-0.375839
KCTD12	0.375719
DHFR	-0.37554
ANXA4	-0.375122
ZMAT3	0.374922
RAB23	0.374814
BCAS4	-0.37473
RNU7-169P	0.374683
SEC63	0.374518
EPB41L1-AS1	-0.374399
RPL29P4	-0.374082
HKDC1	-0.373573
RNY1P9	0.3734
LAMTOR3P2	-0.373339
FAR2	0.373235
DANCR	-0.373148
ZNF700	0.372998
RPL31P52	0.372951
STMN1	-0.372904
WASF3	0.372831
CENPB	-0.372774
EML4	-0.372736
RPL17P18	0.372495
C12orf71BP	0.372402
LINC03034	0.372137
MALAT1	0.372002
CYP3A5	-0.371626
TRIP13	-0.371468
RPL30P2	0.370952
CD44	0.370899
COL8A2	0.370887
SH3RF2	-0.370603
PARP10	0.370484
LEPR	0.370437
HHEX	-0.370395
RPL13P12	0.370395
TMEM177	-0.370309
LPAR6	0.370163
MRM1	-0.370036
GSDMD	-0.369944
PKMYT1	-0.369709
RASEF	-0.369641
FOXD3-AS1	-0.369292
SCAND1	-0.369279
AOPEP	-0.369273
SLC9A1	0.369182
HDAC9	0.369154
C1orf35	-0.368904
ALOX5	-0.368903
STAT5A	-0.368794
LINC02747	-0.368689
SSR1	0.368395
MIR1291	0.368311
NUP85	-0.368292
DDX10	0.367961
MYO5C	-0.367958
MOK	-0.367723
MIR3186	-0.367671
UAP1L1	0.367628
DTYMK	-0.367627
RNA5SP296	0.367461
ZDHHC12	-0.367347
LINC01783	-0.366925
ENO3	-0.366903
PEAK1	0.366826
SEC24A	0.366624
WDHD1	-0.366195
RAB13	0.366055
RNU1-1	-0.36599
PLCG1-AS1	0.365985
KIRREL1	0.365593
FAM66D	0.365391
EME1	-0.365375
PLXNB2	-0.365288
NUAK2	-0.365058
DPY19L1	0.365021
MSX2	-0.365018
GPAA1	-0.364808
FANCI	-0.364484
SLC37A1	-0.36445
PPIAP53	-0.364429
C14orf132	0.364315
PAQR4	-0.364254
SREBF1	-0.364252
RECQL4	-0.363795
ZNF697	0.363722
SACS	0.363637
RPS6KA1	-0.36311
CRB3	-0.362124
TBX4	0.362092
ADAM12	0.361917
RPLP0P9	-0.361734
MIR1255A	0.361708
ZNF468	0.361707
AKT3-IT1	0.361634
ODF2L	0.361425
CD59	0.361378
B9D2	-0.361242
BIRC5	-0.360801
ATP6V0E2	-0.360127
PRRG1	0.359993
RASSF10	-0.359895
PTPRG	0.359873
NTRK3	-0.359703
IRF2BP1	-0.35969
UBE2S	-0.35963
FANCA	-0.359564
H2BC19P	0.358644
SERPINF2	-0.358597
ZNF25	0.358327
PDE5A	0.358223
RPL32P2	0.358096
BLM	-0.357923
C2orf92	0.35786
PRSS21	0.357593
INA	0.357384
CENPN	-0.357278
MUC13	-0.357199
PLCB4	-0.357146
LAPTM4A	0.35707
CDCA8	-0.357065
RPSAP47	-0.356908
NECTIN3	0.356748
RAB7A	0.356463
THBD	0.356337
DEPP1	0.356218
SLC2A6	-0.355742
COMMD4	-0.355578
LASTR	0.355195
BST1	-0.355096
XBP1	-0.355001
XXYLT1-AS2	0.354994
C6orf62	0.354826
CCN1	0.354725
PLAG1	0.354355
BCL2L15	-0.354248
RPL23AP49	0.35393
BEST1	0.353877
CNTNAP3	-0.353794
ELK4	0.353793
TOMM40P4	0.353709
BBS10	0.353663
TP53I11	-0.353658
ID4	0.353599
TFF1	-0.353593
RPL13AP12	0.353413
RAB5IF	-0.353216
CLIC2	0.353096
RPL13AP20	0.35261
IL10	0.352058
FAM20C	0.351922
SH2D4A	-0.351211
SLC7A7	-0.351155
LSP1P4	0.351104
MYO19	-0.351027
USP43	-0.350931
ZNF439	0.350728
ADRA1D	-0.350593
RPL23AP58	0.350064
MIR3648-1	-0.350045
ZNF561-AS1	0.349994
TGFB3	0.349955
PLEKHA4	0.349898
IER5L	-0.349775
RNU4-89P	0.349752
SALL1	0.349746
NEDD9	-0.349583
LIMS1	0.349261
XG	0.348823
FEZ1	0.348575
CDK2AP1	0.348489
LMNTD2	-0.348286
ZNF568	0.348279
PXMP2	-0.348082
TOP2A	-0.347992
LINC02313	0.347696
DPP3	-0.34718
RN7SL37P	-0.346983
PLPP2	-0.346541
UHRF1	-0.346503
MIRLET7BHG	-0.346413
GCSH	0.346143
TPX2	-0.346092
TSPAN15	-0.345884
TRAF4	-0.34575
SMAD7	0.345678
PPFIBP1	0.345605
SIRT7	-0.345582
MHENCR	0.345397
SH3KBP1	0.345029
TMEM51-AS2	0.344952
HJURP	-0.34444
CDADC1	0.344372
PFN1P2	0.344297
SLC9A2	-0.344246
HS6ST1	-0.344142
BAALC-AS1	0.343999
TCEAL8	0.343957
GPR160	0.34395
ELMO1	-0.343894
MIR4269	-0.34384
AFF4	0.343731
MT-ND1	-0.343469
OLFM2	0.343393
KIAA1586	0.343206
SLC39A8	0.343196
SNRPGP18	0.343076
SMO	-0.343036
PODN	0.34299
LINC00649	0.342923
CDC20	-0.342416
ASS1	-0.34224
SEC61G	0.341993
TRIML2	-0.341919
RFTN2	0.341908
MIR100HG	0.34182
METRNL	0.341792
NPC2	0.341713
TMEM71	0.341689
UBE2T	-0.341527
COX7CP2	0.341296
C19orf48P	-0.341291
RRM1	-0.341095
TET2-AS1	0.340866
NFIX	0.340822
MICALL2	0.340758
RN7SL338P	-0.340755
AAAS	-0.340444
CTSA	0.340231
SLC7A2	0.340035
LINC-PINT	0.339988
PCCA-AS1	0.339805
RIMOC1	0.339453
ABCC4	-0.339314
TRIM28	-0.339233
COX5BP3	-0.339188
DENND2B	0.338937
DHX37	-0.338931
ATG16L2	-0.33851
LINC01220	0.338325
KIF23	-0.33826
PHF21A	0.338247
ZNF671	0.338158
HMGB1P51	0.337935
LAMC2	0.337803
MCM10	-0.337589
SATB2	0.337565
CDC6	-0.337535
ZNF667	0.337295
CCNB1	-0.337286
EDARADD	-0.337279
UBAP1L	-0.337107
AKIRIN2	0.336873
CEBPA-DT	-0.336492
FKBP1AP1	-0.336399
FBXO5	-0.336374
ARMCX3	0.336361
MYORG	-0.336341
SNHG15	-0.335971
RHOBTB1	-0.335954
NOC4L	-0.335815
MT-ND4L	0.335773
RPS15AP10	0.33576
BTBD16	-0.335428
GPD1L	0.335412
CACNA1C	0.335307
THOP1	-0.33503
APLP2	0.335012
H4C3	-0.334628
EVI2A	0.334425
REEP6	0.334262
CARMIL1	-0.334137
AMPH	0.334092
SIKE1	0.333939
SHC2	0.333914
BCL10-AS1	0.333619
ALDH1A1	-0.333022
RNF43	-0.33292
RANBP1	-0.332738
GADD45A	0.332676
CP	-0.332559
KMT5C	-0.332474
NREP	0.33213
NAA38	-0.331942
NCAPH2	-0.331898
MIR6859-1	0.331434
RNU6-107P	0.331434
PLCE1	-0.331189
FAAP24	-0.331159
AGFG2	-0.331113
RPL35AP36	0.331045
TRIM31	-0.331036
EXOSC5	-0.330962
COMTD1	-0.330857
SNORD82	-0.330532
TBCEL	0.330524
SAC3D1	-0.330247
CTBS	0.330247
ALDOC	0.330237
NAB2	0.330084
RNU6-1098P	-0.329999
ITGA3	0.329939
NKAIN4	-0.329924
PGRMC2	0.329768
CYFIP2	-0.329686
IFNAR1	0.329645
CDYL2	0.329583
TP53I3	-0.329441
FGFR1	-0.329331
MIR4748	-0.329128
CALHM5	0.328954
PSME1	-0.328846
MACROH2A2	-0.328811
VPS26BP1	0.328705
ANO10	0.328695
LSR	-0.328593
TSPAN4	-0.328518
NDUFA3P1	0.328316
RNU4-78P	0.328316
SYNE3	0.328127
KNTC1	-0.328115
ANXA6	0.327785
MLPH	-0.327713
ERBB3	-0.32733
LINC02831	0.327259
YAP1	0.327139
ACER3	0.327063
RCCD1	-0.327052
PMF1	-0.32687
RPL7P1	-0.326744
GABRE	-0.326641
BACH1-IT1	0.326449
UBE2Q2P11	-0.326366
DHX58	0.32601
KPNA3	0.325908
INAVA	-0.325604
CYCS	0.325365
CHD1-DT	-0.325184
AUNIP	-0.325178
MRPS26	-0.32516
MAPK8IP3	-0.324854
MMP12	0.324766
WDR47	0.324214
SH3GLB1	0.323752
RBP5	-0.323583
CTSS	-0.323482
PIR	-0.323314
CFHR1	-0.323141
IGSF3	-0.322855
RPS29P22	-0.322809
RNA5SP20	-0.322809
KRT7	-0.322784
SLC2A1	0.322579
RNU6-62P	-0.322192
MPST	-0.322138
RSL24D1	0.322022
RNU6-402P	0.321936
EFNA3	0.321926
SATB2-AS1	0.321623
F2RL1	0.321615
INKA1	0.321196
CENPI	-0.321135
CSDC2	0.32095
PGP	-0.320707
SQOR	0.320566
FOXM1	-0.320321
MIR938	0.320035
BOP1	-0.319923
PLAC4	0.3198
RAVER1	-0.319612
RNU6-433P	0.319428
NDUFV1	-0.319154
LRCH3	0.318792
SLC49A3	0.318533
CT69	0.318373
H2AC6	-0.31808
ADAMTS6	0.318052
PLAC9	0.317987
MXRA5	0.317674
CEBPG	0.317616
GABBR2	0.31722
ATP1B3-AS1	-0.317204
PTPN6	-0.317133
RPL21P60	-0.317099
CENPA	-0.317084
CHCHD5	-0.317051
MPDU1	-0.316811
NTS	0.316787
MRPL41	-0.316663
GRK5-IT1	0.316347
SCG2	0.316297
ZKSCAN2-DT	-0.316293
KLHL24	0.316286
VPS13C	0.316233
GMNN	-0.316117
CSRNP2	0.316069
PON2	0.315574
SLC9A9	0.315567
ADGRE1	-0.315447
PITPNA-AS1	0.315226
UPK3B	-0.315072
MTHFD1	-0.314655
SOCAR	-0.314566
RNVU1-29	-0.314333
C1GALT1	0.314094
EMC9	-0.313982
PRKCQ-AS1	-0.313799
PURA	0.3136
FAM210B	0.313508
NCAPG2	-0.313431
REEP4	-0.313417
NFASC	0.313369
MAP3K4-AS1	0.313318
PERP	0.313152
XYLT1	0.313086
ATP6V1C1	0.313084
NUP210	-0.312811
POF1B	-0.312741
[truncated: 24,520 more rows]

## Sheet: fig5d&e
Validation gene set of
C50D50-AF up-regulated genes				C50D50-AF down-regulated genes
GPNMB				ZNF837
S100A9				ZNF331
IL24				ZBTB40-IT1
CEMIP				ZBED3-AS1
STC1				VSTM2L
ACP5				UQCRHL
PAX8-AS1				UQCRFS1P1
PENK				UBE2Q1-AS1
MT1X				UBE2FP3
RGS5				TPPP3
SPOCK1				TNS3
COL5A1				TLR1
MMP11				TJP3
HTRA3				TIPARP-AS1
UNC5B				TFF3
S100A8				TCN2
LINC01436				ST6GALNAC1
FMOD				SORL1
SDS				SNRPEP4
TREM1				SLC25A25
CNIH3				SLC23A1
PTGIS				SERPINB7
IL33				SERPINA6
LBP				SELENBP1
NPC1				SAA1
ANXA10				RSPH14
HSPA5				RNASEK
SERPINB3				RHOT1P1
OASL				RERG
VEGFA				RAB37
VTRNA1-1				RAB26
LINC00520				PSRC1
CPE				PSMB10
PITPNC1				PRR15
CCL26				PRR13P5
GJA1				PRODH2
SMIM3				POLR2KP1
NDRG1				PLIN1
SCARNA1				PLEKHH2
RORA				PLA1A
SERPINE1				PKDCC
DCLK1				PIP
ARG2				PIF1
SOCS2				PGAM1P7
MEG8				PCAT19
CSF2				NPM1P26
SLC5A3				NFKBID
MT-TT				NDUFV2P1
WTAPP1				MXD3
DHRS9				MT1P1
IFI27				MRAP2
DLL1				MATN2
NDNF				LTB
MT1XP1				LRRC45
IGFBP1				LRG1
VLDLR-AS1				LINC00431
SPHK1				LINC00322
ARL4C				LIG1
TWIST1				LCN2
PLOD2				KIF2C
MSMO1				KIF20A
CKLF				KIF12
C11orf86				JMJD1C-AS1
INSIG2				ITGB2
SLC16A4				IQGAP3
BMI1				IKBKE
OLAH				IGHVII-78-1
MT1F				IGFL1
LRRC37A5P				HSF4
CD58				HOXB-AS1
ITPR1				HNF1A-AS1
C11orf96				HLA-Z
BEX4				HLA-DMB
IER3IP1				HLA-DMA
LARP1P1				HES4
GDF10				HAUS8
ANTXR1				FXYD2
HOTAIRM1				FGFR4
PRDM1				FGFR2
ERAP2				FCGBP
GRB10				EHF
MT-RNR1				DRD1
MT-RNR2				DACT2
ADAMTS4				CYP1B1-AS1
DYNLT3				CYP1A1
BCAT1				CXXC5
ANGPTL4				CLEC4E
SCARNA5				CLDN15
HMGA1P3				CFD
AGTR1				CENPM
RGS2				CECR7
OPA1-AS1				CEACAM7
GAL				CDT1
MAP1LC3B				CCND3
HMGA2				CCL2
SLC38A2				CCDC78
FGG				BPIFB1
OSMR				BIN1
ITGB4				BCO1
SOX21-AS1				BCAS1
LINC00941				AXIN2
CSGALNACT2				ASF1B
TMED7				ARRB1
HSPE1P26				ALPK2
FAM83A				ADH6
AIDA				ADH1C
CA2				ACOT2
ARL14
EGLN3
SC5D
GLS
EFCAB13
CASC15
MILR1
OSBPL8
IL20RB
MT3
ABCA6
TSTD1
ATP6V0D2
STRIP2
KCNMA1-AS3
SOWAHC
BAALC
USP32P3
CLDND1
CCPG1
CETN4P
DNAJB9
PAQR5
E2F3-IT1
CLGN
CD55
LYSMD3
GOLT1B
SGK1
SERPINB4
TMED5
ANKRD22
SOCS2-AS1
PET117
UACA
ENO2
BNIP3L
RASSF8
RTN4RL2
SLC6A15
NEAT1
DUS4L
PRELID1P4
CLDN12
AKAP12
SEMA4B
MPHOSPH6
CCDC88A
SLC25A36
LDHA
RAB27A
HSPA6
DDX11L8
COA6
ETS1
C1QL1
SHC4
SLC30A1
CA9
MCTP1
EEF1E1
SLC38A6
SERPINE2
STARD4
TNFAIP8L3
FEM1C
BEX2
GCOM1
INO80C
DOK5
HIGD1A
TPD52
TGFBI
SCOC
FLT1
